# Supplementary material for: Flexible Porous Silicon/Carbon Fiber Anode for High−Performance Lithium−Ion Batteries
Source: Materials (Basel). 2022 Apr 28;15(9):3190. doi: 10.3390/ma15093190 (PMC9100188; doi:10.3390/ma15093190)
Supplement: Supplementary file 1 [file materials-15-03190-s001.zip]

Archive with 1 entries (1 files):
- materials-1676818-supplementary.pdf
